# Supplementary material for: Hot Water Treatment Causes Lasting Alteration to the Grapevine (Vitis vinifera L.) Mycobiome and Reduces Pathogenic Species Causing Grapevine Trunk Diseases
Source: J Fungi (Basel). 2022 May 6;8(5):485. doi: 10.3390/jof8050485 (PMC9144887; doi:10.3390/jof8050485)
Supplement: Supplementary file 1 [file jof-08-00485-s001.zip]

Archive with 1 entries (1 files):
- jof-1689779-supplementary.pdf
